# Supplementary material for: Wear Particles Derived from Metal Hip Implants Induce the Generation of Multinucleated Giant Cells in a 3-Dimensional Peripheral Tissue-Equivalent Model
Source: PLoS One. 2015 Apr 20;10(4):e0124389. doi: 10.1371/journal.pone.0124389 (PMC4403993; doi:10.1371/journal.pone.0124389)
Supplement: S3 Fig — Particles were added at the time of gel polymerization at a ratio of 500:1, 100:1, or 10:1 or without particles (0:1) to PBMCs, as described previously, and incubated for 2 weeks. Cells were harvested with collagenase treatment, fixed and permeabilized using BD cytofix/ perm buffer, and stained with propidium iodide before acquisition on a flow cytometer. (XLSX) [file pone.0124389.s003.xlsx]

## Sheet: Sheet1
Frequency of Giant cells
500:1	100:1	10:1	None	500:1	100:1	10:1	None
0.1	0.3	3.9	0.4	3.7	4.5	17.9	3.8
		3.6	0.3			18.5	3.6
		3.4	0.2			21.5	3.4
Number of Giant cells
500:1	100:1	10:1	None	500:1	100:1	10:1	None
39	52	327	122	253	119	695	170
		350	111			725	180
		387	121			732	168
